# Supplementary material for: Expression and regulation of ATL9, an E3 ubiquitin ligase involved in plant defense
Source: PLoS One. 2017 Nov 21;12(11):e0188458. doi: 10.1371/journal.pone.0188458 (PMC5697834; doi:10.1371/journal.pone.0188458)
Supplement: S1 Table — Data records and statistical analysis. (XLSX) [file pone.0188458.s005.xlsx]

## Sheet: Sheet1
Col-0	atl9	Patl9:ATL9	Patl9:ATL9ΔTM	Patl9:ATL9ΔRING	Patl9:ATL9ΔPEST
7.08108	17.8667	10.1739	15.68	17.1923	14.5652
6.29541	11.6995	6.99774	11.3127	10.1667	6.61834
1.03496	2.13603	1.45913	2.26254	1.99385	1.38002
11	36	8	7	8	17
2	13	4	12	13	19
3	17	10	21	15	3
2	13	8	11	7	8
0	11	12	18	9	18
27	18	13	9	17	15
8	37	22	19	17	13
6	41	9	7	22	20
8	44	7	7	11	10
15	30	2	6	12	16
16	20	6	12	8	16
14	16	6	6	8	10
0	3	20	59	25	13
10	15	23	9	35	8
0	13	15	11	45	23
3	21	10	15	16	27
6	3	0	8	11	11
3	11	0	16	10	14
7	6	3	17	15	11
15	20	11	27	35	6
7	29	5	12	13	8
6	2	19	16	11	30
1	13	21	26	32	19
3	15		10	29
2	0		31	10
6	22			13
9	13
8	22
0	3
5	29
3
1
12
1
19
6
17

## Sheet: wt vspATL9DPEST
t-Test: Two-Sample Assuming Equal Variances
	Variable 1	Variable 2
Mean	7.08108	14.5652
Variance	39.6321	43.8024
Observations	37	23
Pooled Variance	41.2139
Hypothesized Mean Difference	0
df	58
t Stat	-4.39045		Befferoni
P(T<=t) one-tail	2.42847e-05		0.00833333
t Critical one-tail	1.67155		TRUE
P(T<=t) two-tail	4.85695e-05
t Critical two-tail	2.00172

## Sheet: wt vspATL9DRING
t-Test: Two-Sample Assuming Equal Variances
	Variable 1	Variable 2
Mean	7.08108	17.1923
Variance	39.6321	103.362
Observations	37	26
Pooled Variance	65.7507
Hypothesized Mean Difference	0
df	61			Befferoni
t Stat	-4.87271			0.00833333
P(T<=t) one-tail	4.09126e-06
t Critical one-tail	1.67022			TRUE
P(T<=t) two-tail	8.18251e-06
t Critical two-tail	1.99962

## Sheet: wt vspATL9DTM
t-Test: Two-Sample Assuming Equal Variances
	Variable 1	Variable 2
Mean	7.08108	15.68
Variance	39.6321	127.977
Observations	37	25
Pooled Variance	74.9699
Hypothesized Mean Difference	0
df	60			0.00833333
t Stat	-3.83597			TRUE
P(T<=t) one-tail	0.000151423
t Critical one-tail	1.67065
P(T<=t) two-tail	0.000302846
t Critical two-tail	2.0003

## Sheet: wt vs pATL9
t-Test: Two-Sample Assuming Equal Variances
	Variable 1	Variable 2
Mean	7.08108	10.1739
Variance	39.6321	48.9684
Observations	37	23
Pooled Variance	43.1735
Hypothesized Mean Difference	0
df	58
t Stat	-1.77271			0.00833333
P(T<=t) one-tail	0.0407643
t Critical one-tail	1.67155			FALSE
P(T<=t) two-tail	0.0815286
t Critical two-tail	2.00172

## Sheet: wt vs atl9
t-Test: Two-Sample Assuming Equal Variances
	Variable 1	Variable 2
Mean	7.08108	17.8667
Variance	39.6321	136.878
Observations	37	30
Pooled Variance	83.0188
Hypothesized Mean Difference	0
df	65
t Stat	-4.81814
P(T<=t) one-tail	4.52596e-06		Befferoni adjusted P
t Critical one-tail	1.66864		0.00833333
P(T<=t) two-tail	9.05191e-06		TRUE
t Critical two-tail	1.99714

## Sheet: Sheet2
Anova: Single Factor
SUMMARY
Groups	Count	Sum	Average	Variance
Column 1	37	262	7.08108	39.6321
Column 2	30	536	17.8667	136.878
Column 3	23	234	10.1739	48.9684
Column 4	25	392	15.68	127.977
Column 5	26	447	17.1923	103.362
Column 6	23	335	14.5652	43.8024
ANOVA
Source of Variation	SS	df	MS	F	P-value	F crit
Between Groups	2849.95	5	569.99	6.87855	7.78545e-06	2.27139
Within Groups	13092.7	158	82.8649
Total	15942.6	163
