# Supplementary material for: Expression and regulation of ATL9, an E3 ubiquitin ligase involved in plant defense
Source: PLoS One. 2017 Nov 21;12(11):e0188458. doi: 10.1371/journal.pone.0188458 (PMC5697834; doi:10.1371/journal.pone.0188458)
Supplement: S2 Table — Data records and statistical analysis. (XLSX) [file pone.0188458.s006.xlsx]

## Sheet: Sheet1
Col-0	atl9	35S:ATL9	35S:ATL9△TM	35S:ATL9△RING	35S:ATL9△PEST
12	13	8	10	15	8
12	17	10	1	13	10
10	34	1	13	27	41
9	8	3	9	26	4
9	16	1	15	16	9
9	15	3	4	32	6
16	13	2	28	6	8
13	6	3	6	13	22
11	17	4	8	5	9
16	20	14	7	21	6
11	14	4	4	27	6
14	7	5	33	34	3
13	16	3	13	20	6
13	25	10	11	1	3
8	11	6	1	4	7
7	19	11	8	54	2
13	14	4	12	7	8
12	5	2	3	7	7
4	21	9	7	4	4
9	4	5	12	2	17
6	11	12	29	8	25
5	10	11	20	9	31
4	14.3636	5	8	5	34
14	6.97305	9	12	22	26
7	1.48666	10	26	5	43
11		7	6	6	13
3		6	18	12	18
4		4	29	19	20
5		3	11	27	30
3		8	23	13	23
6		4	12.9	14	9
13		6.03226	8.93405	17	16
7		3.57658	1.63113	9	22
4		0.642373		12	25
6				23	22
10				15	36
4				15.2778	27
15				11.2663	40
3				1.87772	34
3					17.4359
14					12.2212
5					1.95696
8.88095
4.09165
0.631355

## Sheet: Sheet2
Col-0	35S:ATL9	35S:ATL9△TM	35S:ATL9△RING	35S:ATL9△PEST	atl9
12	8	10	15	8	13
12	10	1	13	10	17
10	1	13	27	41	34
9	3	9	26	4	8
9	1	15	16	9	16
9	3	4	32	6	15
16	2	28	6	8	13
13	3	6	13	22	6
11	4	8	5	9	17
16	14	7	21	6	20
11	4	4	27	6	14
14	5	33	34	3	7
13	3	13	20	6	16
13	10	11	1	3	25
8	6	1	4	7	11
7	11	8	54	2	19
13	4	12	7	8	14
12	2	3	7	7	5
4	9	7	4	4	21
9	5	12	2	17	4
6	12	29	8	25	11
5	11	20	9	31	10
4	5	8	5	34
14	9	12	22	26
7	10	26	5	43
11	7	6	6	13
3	6	18	12	18
4	4	29	19	20
5	3	11	27	30
3	8	23	13	23
6	4	12.9	14	9
13			17	16
7			9	22
4			12	25
6			23	22
10			15	36
4				27
15				40
3				34
3
14
5

## Sheet: ANOVA Result
Anova: Single Factor
SUMMARY
Groups	Count	Sum	Average	Variance
Col-0	42	373	8.88095	16.7416
35S:ATL9	31	187	6.03226	12.4989
35S:ATL9△TM	31	399.9	12.9	77.1567
35S:ATL9△RING	36	550	15.2778	121.863
35S:ATL9△PEST	39	680	17.4359	148.621
atl9	22	316	14.3636	48.6234
ANOVA
Source of Variation	SS	df	MS	F	P-value	F crit
Between Groups	3155.97	5	631.194	8.60119	2.20936e-07	2.26041
Within Groups	14310	195	73.3845
Total	17465.9	200

## Sheet: delta PEST vs atl9
t-Test: Two-Sample Assuming Equal Variances
	35S:ATL9△PEST	atl9
Mean	17.4359	14.3636
Variance	148.621	48.6234
Observations	39	22
Pooled Variance	113.028
Hypothesized Mean Difference	0
df	59
t Stat	1.08378
P(T<=t) one-tail	0.141435
t Critical one-tail	1.67109
P(T<=t) two-tail	0.28287		FALSE
t Critical two-tail	2.001

## Sheet: delta RING vs atl9
t-Test: Two-Sample Assuming Equal Variances
	35S:ATL9△RING	atl9
Mean	15.2778	14.3636
Variance	121.863	48.6234
Observations	36	22
Pooled Variance	94.3984
Hypothesized Mean Difference	0
df	56
t Stat	0.34768
P(T<=t) one-tail	0.364692
t Critical one-tail	1.67252
P(T<=t) two-tail	0.729384		FALSE
t Critical two-tail	2.00324

## Sheet: delta TM vs atl9
t-Test: Two-Sample Assuming Equal Variances
	35S:ATL9△TM	atl9
Mean	12.9	14.3636
Variance	77.1567	48.6234
Observations	31	22
Pooled Variance	65.4077
Hypothesized Mean Difference	0
df	51
t Stat	-0.649192
P(T<=t) one-tail	0.259564
t Critical one-tail	1.67528		FALSE
P(T<=t) two-tail	0.519127
t Critical two-tail	2.00758

## Sheet: wt vs atl9
t-Test: Two-Sample Assuming Equal Variances
	Col-0	atl9
Mean	8.88095	14.3636
Variance	16.7416	48.6234
Observations	42	22
Pooled Variance	27.5403
Hypothesized Mean Difference	0
df	62
t Stat	-3.96968
P(T<=t) one-tail	9.48431e-05		Befferoni
t Critical one-tail	1.6698		0.00833333
P(T<=t) two-tail	0.000189686		TRUE
t Critical two-tail	1.99897

## Sheet: wt vs PEST
t-Test: Two-Sample Assuming Equal Variances
	Col-0	35S:ATL9△PEST
Mean	8.88095	17.4359
Variance	16.7416	148.621
Observations	42	39
Pooled Variance	80.1771
Hypothesized Mean Difference	0
df	79
t Stat	-4.29642
P(T<=t) one-tail	2.45045e-05
t Critical one-tail	1.66437		0.00833333
P(T<=t) two-tail	4.9009e-05			TRUE
t Critical two-tail	1.99045

## Sheet: wt vs RING
t-Test: Two-Sample Assuming Equal Variances
	Col-0	35S:ATL9△RING
Mean	8.88095	15.2778
Variance	16.7416	121.863
Observations	42	36
Pooled Variance	65.153
Hypothesized Mean Difference	0
df	76
t Stat	-3.4892
P(T<=t) one-tail	0.000404753
t Critical one-tail	1.66515
P(T<=t) two-tail	0.000809506			0.00833333	TRUE
t Critical two-tail	1.99167

## Sheet: wt vs TM
t-Test: Two-Sample Assuming Equal Variances
	Col-0	35S:ATL9△TM
Mean	8.88095	12.9
Variance	16.7416	79.8172
Observations	42	30
Pooled Variance	42.8729
Hypothesized Mean Difference	0
df	70
t Stat	-2.56774
P(T<=t) one-tail	0.00618701
t Critical one-tail	1.66691
P(T<=t) two-tail	0.012374			0.00833333	FALSE
t Critical two-tail	1.99444

[truncated: 1 more sheets: wt vs 35SATL9]
