# Supplementary material for: Expression and regulation of ATL9, an E3 ubiquitin ligase involved in plant defense
Source: PLoS One. 2017 Nov 21;12(11):e0188458. doi: 10.1371/journal.pone.0188458 (PMC5697834; doi:10.1371/journal.pone.0188458)
Supplement: S3 Table — Data records and statistical analysis. (XLSX) [file pone.0188458.s007.xlsx]

## Sheet: Sheet1
	Col-0	atl9	atl9/35S:ATL9:GFP	atl9/35S:GFP	NahG
	7	22	13	16	30
	18	18	19	18	26
	8	23	5	24	27
	13	21	7	11	44
	16	15	13	15	23
	10	30	6	26	26
	8	25	10	19	35
	15	13	3	28	30
	20	17	9	11	20
	16	26	7	22	36
	21	26	13	32	27
	16	24	10	22	19
	8	17	6	21	19
	24	18	17	31	30
	17	14	8	30	35
	6	11	10	29	25
	5	16	8	19	34
	5	25	13	19	36
	16	27	7	30	21
	22	15	9	29	40
Average	13.55	20.15	9.65	22.6	29.15
STDV	6.01292	5.28465	3.91504	6.42962	6.9518
Error	1.31213	1.1532	0.854331	1.40306	1.51701

## Sheet: wt vs Nahg
t-Test: Two-Sample Assuming Equal Variances
	Col-0	NahG
Mean	13.55	29.15
Variance	36.1553	50.8711
Observations	20	20
Pooled Variance	43.5132
Hypothesized Mean Difference	0
df	38			Befferoni P
t Stat	-7.4785			0.01
P(T<=t) one-tail	2.79533e-09			TRUE
t Critical one-tail	1.68595
P(T<=t) two-tail	5.59065e-09
t Critical two-tail	2.02439

## Sheet: wt vs atl9-35sGFP
t-Test: Two-Sample Assuming Equal Variances
	Col-0	atl9/35S:GFP
Mean	13.55	22.6
Variance	36.1553	43.5158
Observations	20	20
Pooled Variance	39.8355
Hypothesized Mean Difference	0
df	38			Befferoni p
t Stat	-4.53433			0.01
P(T<=t) one-tail	2.8097e-05			TRUE
t Critical one-tail	1.68595
P(T<=t) two-tail	5.6194e-05
t Critical two-tail	2.02439

## Sheet: wt vs atl9-35s-atl9-gfp
t-Test: Two-Sample Assuming Equal Variances
	Col-0	atl9/35S:ATL9:GFP
Mean	13.55	9.65
Variance	36.1553	16.1342
Observations	20	20
Pooled Variance	26.1447
Hypothesized Mean Difference	0
df	38			Befferoni P
t Stat	2.41197			0.01
P(T<=t) one-tail	0.0104017			FALSE
t Critical one-tail	1.68595
P(T<=t) two-tail	0.0208034
t Critical two-tail	2.02439

## Sheet: wt vs atl9
t-Test: Two-Sample Assuming Equal Variances
	Col-0	atl9
Mean	13.55	20.15
Variance	36.1553	29.3974
Observations	20	20
Pooled Variance	32.7763
Hypothesized Mean Difference	0
df	38			Befferoni P
t Stat	-3.64556			0.01
P(T<=t) one-tail	0.000397812			TRUE
t Critical one-tail	1.68595
P(T<=t) two-tail	0.000795624
t Critical two-tail	2.02439

## Sheet: Sheet2
Anova: Single Factor
SUMMARY
Groups	Count	Sum	Average	Variance
Col-0	20	271	13.55	36.1553
atl9	20	403	20.15	29.3974
atl9/35S:ATL9:GFP	20	193	9.65	16.1342
atl9/35S:GFP	20	452	22.6	43.5158
NahG	20	583	29.15	50.8711
ANOVA
Source of Variation	SS	df	MS	F	P-value	F crit
Between Groups	4688.56	4	1172.14	33.2855	2.42839e-17	2.46749
Within Groups	3345.4	95	35.2147
Total	8033.96	99
